# Supplementary material for: PTEN Deletion in Adult Mice Induces Hypoinsulinemia With Concomitant Low Glucose Levels
Source: Front Endocrinol (Lausanne). 2022 Feb 25;13:850214. doi: 10.3389/fendo.2022.850214 (PMC8914015; doi:10.3389/fendo.2022.850214)
Supplement: Supplementary file 1 [file DataSheet_1.zip]

Archive with 5 entries (5 files):
- Supplementary Figure 1.PDF
- Supplementary Figure 2.PDF
- Supplementary Figure 3.PDF
- Supplementary Figure Legends.DOCX
- Supplementary Tables.DOCX
